# Supplementary material for: Gut Microbiome Diversity in European Honeybees (Apis mellifera L.) from La Union, Northern Luzon, Philippines
Source: Insects. 2025 Jan 23;16(2):112. doi: 10.3390/insects16020112 (PMC11855267; doi:10.3390/insects16020112)
Supplement: Supplementary file 1 [file insects-16-00112-s001.zip]

Archive with 1 entries (1 files):
- insects-3369509-supplementary.pdf
